# Supplementary material for: HyperModules: identifying clinically and phenotypically significant network modules with disease mutations for biomarker discovery
Source: Bioinformatics. 2014 Apr 8;30(15):2230–2. doi: 10.1093/bioinformatics/btu172 (PMC4103591; doi:10.1093/bioinformatics/btu172)
Supplement: Supplementary Data [file supp_btu172_Supplementary_File_1_-_example_dataset.zip]

Archive with 3 entries (3 files):
- clinical_data.csv
- mutation_data.csv
- network_interaction_data.tsv
