# Supplementary material for: HyperModules: identifying clinically and phenotypically significant network modules with disease mutations for biomarker discovery
Source: Bioinformatics. 2014 Apr 8;30(15):2230–2. doi: 10.1093/bioinformatics/btu172 (PMC4103591; doi:10.1093/bioinformatics/btu172)
Supplement: Supplementary Data [file supp_btu172_Supplementary_File_1_-_example_dataset.zip › clinical_data.csv]

patient0	DECEASED	9
patient1	DECEASED	9
patient2	DECEASED	11
patient3	DECEASED	31
patient4	DECEASED	61
patient5	DECEASED	75
patient6	DECEASED	83
patient7	DECEASED	91
patient8	LIVING	104
patient9	LIVING	126
patient10	LIVING	128
patient11	LIVING	130
patient12	LIVING	134
patient13	LIVING	145
patient14	LIVING	146
patient15	LIVING	162
patient16	LIVING	163
patient17	LIVING	180
patient18	LIVING	181
patient19	LIVING	183
patient20	LIVING	184
patient21	LIVING	185
patient22	DECEASED	189
patient23	LIVING	192
patient24	LIVING	194
patient25	LIVING	201
patient26	LIVING	224
patient27	LIVING	232
patient28	DECEASED	233
patient29	LIVING	238
patient30	DECEASED	239
patient31	LIVING	243
patient32	LIVING	247
patient33	LIVING	249
patient34	LIVING	252
patient35	DECEASED	260
patient36	LIVING	260
patient37	LIVING	277
patient38	DECEASED	303
patient39	LIVING	331
patient40	DECEASED	346
patient41	DECEASED	346
patient42	DECEASED	351
patient43	DECEASED	356
patient44	DECEASED	361
patient45	DECEASED	377
patient46	DECEASED	379
patient47	DECEASED	414
patient48	LIVING	420
patient49	LIVING	453
patient50	DECEASED	460
patient51	DECEASED	462
patient52	LIVING	468
patient53	DECEASED	480
patient54	DECEASED	493
patient55	DECEASED	524
patient56	LIVING	528
patient57	DECEASED	541
patient58	DECEASED	546
patient59	DECEASED	548
patient60	DECEASED	562
patient61	DECEASED	565
patient62	LIVING	589
patient63	DECEASED	594
patient64	LIVING	595
patient65	DECEASED	597
patient66	DECEASED	604
patient67	DECEASED	608
patient68	DECEASED	626
patient69	LIVING	643
patient70	LIVING	651
patient71	LIVING	655
patient72	DECEASED	656
patient73	DECEASED	679
patient74	LIVING	686
patient75	DECEASED	695
patient76	DECEASED	737
patient77	DECEASED	748
patient78	LIVING	783
patient79	LIVING	816
patient80	DECEASED	820
patient81	LIVING	847
patient82	LIVING	869
patient83	LIVING	873
patient84	LIVING	874
patient85	LIVING	884
patient86	DECEASED	887
patient87	DECEASED	894
patient88	LIVING	914
patient89	LIVING	927
patient90	LIVING	944
patient91	DECEASED	945
patient92	DECEASED	976
patient93	LIVING	981
patient94	LIVING	989
patient95	DECEASED	1011
patient96	DECEASED	1013
patient97	DECEASED	1018
patient98	DECEASED	1024
patient99	DECEASED	1035
patient100	LIVING	1036
patient101	LIVING	1036
patient102	DECEASED	1064
patient103	DECEASED	1073
patient104	DECEASED	1077
patient105	DECEASED	1081
patient106	DECEASED	1081
patient107	LIVING	1117
patient108	DECEASED	1126
patient109	LIVING	1128
patient110	LIVING	1144
patient111	DECEASED	1163
patient112	DECEASED	1167
patient113	LIVING	1167
patient114	DECEASED	1169
patient115	LIVING	1184
patient116	DECEASED	1204
patient117	DECEASED	1213
patient118	LIVING	1233
patient119	DECEASED	1247
patient120	DECEASED	1265
patient121	DECEASED	1293
patient122	DECEASED	1319
patient123	DECEASED	1324
patient124	DECEASED	1341
patient125	DECEASED	1348
patient126	DECEASED	1355
patient127	LIVING	1367
patient128	DECEASED	1384
patient129	LIVING	1418
patient130	LIVING	1441
patient131	DECEASED	1442
patient132	DECEASED	1446
patient133	DECEASED	1451
patient134	DECEASED	1470
patient135	DECEASED	1483
patient136	LIVING	1495
patient137	LIVING	1503
patient138	DECEASED	1509
patient139	DECEASED	1553
patient140	DECEASED	1558
patient141	DECEASED	1562
patient142	DECEASED	1595
patient143	DECEASED	1645
patient144	LIVING	1652
patient145	DECEASED	1678
patient146	DECEASED	1720
patient147	DECEASED	1721
patient148	DECEASED	1732
patient149	LIVING	1736
patient150	DECEASED	1745
patient151	LIVING	1748
patient152	LIVING	1751
patient153	DECEASED	1756
patient154	DECEASED	1767
patient155	DECEASED	1768
patient156	DECEASED	1843
patient157	DECEASED	1877
patient158	LIVING	1880
patient159	LIVING	1918
patient160	DECEASED	1933
patient161	DECEASED	1946
patient162	DECEASED	1955
patient163	LIVING	1991
patient164	LIVING	1992
patient165	DECEASED	2027
patient166	LIVING	2068
patient167	DECEASED	2148
patient168	DECEASED	2154
patient169	DECEASED	2218
patient170	LIVING	2328
patient171	DECEASED	2478
patient172	LIVING	2521
patient173	DECEASED	2561
patient174	LIVING	2616
patient175	DECEASED	2648
patient176	DECEASED	2687
patient177	DECEASED	2692
patient178	DECEASED	2717
patient179	LIVING	2780
patient180	DECEASED	3260
patient181	DECEASED	3622
patient182	LIVING	3953
