# Supplementary material for: HyperModules: identifying clinically and phenotypically significant network modules with disease mutations for biomarker discovery
Source: Bioinformatics. 2014 Apr 8;30(15):2230–2. doi: 10.1093/bioinformatics/btu172 (PMC4103591; doi:10.1093/bioinformatics/btu172)
Supplement: Supplementary Data [file supp_btu172_Supplementary_File_1_-_example_dataset.zip › network_interaction_data.tsv]

PDK1	PRKCZ
PDPK1	PRKCZ
PRKCZ	PRKCZ
AKT1	SKI
PLK1	TP73
CHEK1	TP73
CDC2	TP73
CDK1	TP73
CDK2	TP73
ABL1	TP73
PRKCD	TP73
PRKCA	TP73
PRKCB	TP73
PRKCA	KCNAB2
CSNK1E	PER3
SRC	ENO1
PIK3CD	PIK3CD
PRKCA	NMNAT1
CSNK1A1	TARDBP
CSNK2A1	TARDBP
AKT1	MTOR
PRKAA1	MTOR
RPS6KA1	MTOR
RPS6KB1	MTOR
MTOR	MTOR
CDC2	EFHD2
CDK2	EFHD2
PRKACA	CASP9
CDC2	CASP9
CDK1	CASP9
MAP2K1	CASP9
MAP2K2	CASP9
MAPK1	CASP9
MAPK3	CASP9
PRKCZ	CASP9
ABL1	CASP9
AKT1	CASP9
PRKCA	RSC1A1
PAK1	SPEN
EPHA2	EPHA2
AKT1	EPHA2
MTOR	UBR4
CAMK1	EIF4G3
CSNK1A1	ECE1
CDK1	RAP1GAP
PRKACA	RAP1GAP
GSK3B	RAP1GAP
SRC	CDC42
EPHA8	EPHA8
EPHB2	EPHB2
CDK2	ID3
CDK2	RPL11
MTOR	SRRM1
CDK2	SRRM1
PIM1	RUNX3
CDK4	RUNX3
CAMK2B	STMN1
CAMK4	STMN1
CSNK2A1	STMN1
PAK1	STMN1
PRKACA	STMN1
CDC2	STMN1
CDK1	STMN1
CDK2	STMN1
MAPK13	STMN1
MAPK3	STMN1
PRKCB	STMN1
UHMK1	STMN1
NME1	CNKSR1
PRKACA	HMGN2
PRKCA	HMGN2
RPS6KA3	HMGN2
RPS6KA1	RPS6KA1
PDK1	RPS6KA1
PDPK1	RPS6KA1
MAPK1	RPS6KA1
MAP3K8	RPS6KA1
CDK2	ARID1A
MAPK8	SFN
CDK2	NUDC
PLK1	NUDC
AKT1	SLC9A1
MAPK1	SLC9A1
RPS6KA1	SLC9A1
MAPK14	SLC9A1
AKT1	SYTL1
MAP3K6	MAP3K6
ABL1	WASF2
MAPK1	WASF2
MAPK3	WASF2
CSNK2A1	WASF2
FGR	FGR
CSK	FGR
CSNK2A1	PPP1R8
CSNK2A2	PPP1R8
PRKACA	PPP1R8
LYN	PPP1R8
PRKDC	RPA2
ATM	RPA2
ATR	RPA2
CDC2	RPA2
CDK1	RPA2
ATM	EYA3
CDK2	EYA3
CDK1	RCC1
CDC2	RCC1
PRKCA	OPRD1
PRKCD	OPRD1
PRKCE	OPRD1
ADRBK1	OPRD1
CDC2	EPB41
PRKCB	EPB41
EGFR	EPB41
SRC	HCRTR1
MAPK1	KHDRBS1
MAPK14	KHDRBS1
CDK1	KHDRBS1
PTK6	KHDRBS1
PRKACA	LCK
PRKCA	LCK
MAPK1	LCK
MAPK3	LCK
SYK	LCK
FCGR3A	LCK
LCK	LCK
CSK	LCK
CSNK2A1	HDAC1
CSNK2A2	HDAC1
ATR	MARCKSL1
ALK	SFPQ
SRC	SFPQ
GSK3B	SFPQ
PLK1	CLSPN
CHEK1	CLSPN
SRC	THRAP3
CDK2	THRAP3
HCK	CSF3R
TTK	CDCA8
AURKB	CDCA8
CDK2	MACF1
PRKACA	CTPS
PRKCA	CTPS
AKT1	YBX1
RPS6KA1	YBX1
RPS6KA3	YBX1
BUB1	CDC20
FYN	PTPRF
CDK2	DMAP1
AURKB	KIF2C
CDC2	KIF2C
PBK	PRDX1
CDC2	PRDX1
CDK1	PRDX1
LCK	PRDX1
INSR	PIK3R3
PAK2	MKNK1
MAPK1	MKNK1
MAPK14	MKNK1
MAPK3	MKNK1
AKT1	TAL1
MAP2K1	TAL1
MAPK3	TAL1
AURKA	FAF1
CSNK2A1	FAF1
AKT1	RNF11
EGFR	EPS15
CDK1	ORC1
LCK	SSBP3
MAP3K7	PRKAA2
SRC	DAB1
CDK5	DAB1
PRKCA	TACSTD2
PAK2	JUN
CDK3	JUN
MAPK15	JUN
MAPK8	JUN
MAPK9	JUN
PLK3	JUN
PRKD1	JUN
VRK1	JUN
ABL1	JUN
CSNK2A1	JUN
GSK3A	JUN
GSK3B	JUN
PRKDC	JUN
PAK1	PGM1
PRKACA	PDE4B
MAPK1	PDE4B
CAMK2A	LRRC7
CDK2	SRSF11
ZRANB2	ZRANB2
SRC	FUBP1
IKBKB	BCL10
AKT1	BCL10
SRC	SH3GLB1
CDC2	PKN2
PDPK1	PKN2
PDK1	PKN2
CDC2	CDC7
CDK2	CDC7
PRKCA	F3
AKT1	S1PR1
SRC	VAV3
PRKCA	GPSM2
PBK	GPSM2
PRKCA	KCNC4
PRKCB	KCNC4
PRKCG	KCNC4
NTRK2	KCNA3
SRC	KCNA3
CDK4	WDR77
PRKACA	RAP1A
CDK2	CTTNBP2NL
PRKCD	PTPN22
PRKCB	SYT6
CSNK2A1	CASQ2
CSNK2A2	CASQ2
PRKACA	ATP1A1
GSK3B	NOTCH2
SRPK1	RBM8A
PRKACA	GJA5
CDK2	PRPF3
CSNK2A1	PRPF3
CDC2	MCL1
CDK2	MCL1
MAPK8	MCL1
MAPK3	MCL1
GSK3B	MCL1
GSK3A	MCL1
MAPK1	MCL1
CSNK2A1	ARNT
CDK2	SETDB1
CDC2	PI4KB
PRKD1	PI4KB
PRKD2	PI4KB
MAPK14	S100A9
PRKACA	SNAPIN
CDK2	SNAPIN
PRKACA	NPR1
CDK2	RPS27
CDC2	UBAP2L
MAPK14	SHC1
PRKCA	SHC1
PRKCD	SHC1
EGFR	SHC1
FLT3	SHC1
FLT4	SHC1
LCK	SHC1
SRC	SHC1
SYK	SHC1
ZAP70	SHC1
MET	SHC1
FYN	SHC1
INSR	SHC1
HCK	ADAM15
LCK	ADAM15
SRC	ADAM15
PDGFRB	MUC1
PRKCD	MUC1
GSK3B	MUC1
SRC	MUC1
EGFR	MUC1
ZAP70	MUC1
EGFR	SCAMP3
AKT1	CLK2
PRKACA	DAP3
PRKCD	DAP3
MAPK1	ARHGEF2
MAPK3	ARHGEF2
PAK1	ARHGEF2
PAK4	ARHGEF2
CDC2	LMNA
CDK1	LMNA
PRKCA	LMNA
MAPK7	MEF2D
CDK5	MEF2D
CDK1	NES
CDK5	NES
LCK	SH2D2A
NTRK1	NTRK1
SRC	FCRL3
CSNK2A1	IFI16
PRKCA	PEA15
AKT1	PEA15
CAMK2G	PEA15
FYN	SLAMF1
LCK	SLAMF1
LYN	SLAMF1
CSNK2A1	F11R
PRKCA	F11R
MAPK14	USF1
PRKCA	NR1I3
SRC	DDR2
PRKDC	POU2F1
CDK2	POU2F1
CDK7	POU2F1
FYN	CD247
LCK	CD247
MAPKAPK2	RCSD1
SRC	MPZL1
CSNK2A1	F5
CSNK2A1	VAMP4
MAPK1	PRDX6
CDK2	TOR1AIP1
CSK	RGS16
EGFR	RGS16
LYN	RGS16
SRC	RGS16
MAPK1	NCF2
MAPKAPK2	ARPC5
CAMK2A	PDC
PRKACA	PDC
MAPK1	PLA2G4A
MAPK14	PLA2G4A
CAMKA	PLA2G4A
MAPKAPK5	PLA2G4A
MKNK1	PLA2G4A
RPS6KA5	PLA2G4A
PRKACA	RGS13
PRKG1	RGS2
NEK9	NEK7
CSNK2A1	PTPRC
CSNK2A2	PTPRC
CSK	PTPRC
PRKACA	NR5A2
PAK1	ELF3
PRKACA	PTPN7
MAPK1	PTPN7
MAPK14	PTPN7
MAPK3	PTPN7
PRKCQ	PTPN7
ROCK1	PPP1R12B
PTK2	ATP2B4
SRC	ATP2B4
ABL1	MDM4
CDC2	MDM4
CSNK1A1	MDM4
AKT1	MDM4
CHEK1	MDM4
CHEK2	MDM4
ATM	MDM4
STK11	NUAK2
MAPK1	MAPKAPK2
MAPK14	MAPKAPK2
MAPKAPK2	MAPKAPK2
YES1	CD46
SRC	CD46
NEK2	NEK2
CDK2	DTL
EIF2AK2	PPP2R5A
CDC2	LBR
CDK1	LBR
AURKB	H3F3A
FYN	H3F3A
PRKACA	H3F3A
MAPK9	H3F3A
DYRK1B	H3F3A
DYRK2	H3F3A
DYRK3	H3F3A
MAPK1	PARP1
CSNK1A1	PSEN2
CSNK1D	PSEN2
CSNK2A1	PSEN2
CDC42BPA	CDC42BPA
RPS6KA3	HIST3H3
RPS6KA5	HIST3H3
RPS6KA5	HIST3H2A
SRC	RHOU
CDK2	NUP133
CDK2	TBCE
FYN	ACP1
LCK	ACP1
CDK2	ID2
CAMK2A	ITGB1BP1
MAPK14	ADAM17
MAPK3	ADAM17
PRKCA	ADAM17
PRKCD	ADAM17
PRKCE	ADAM17
BCR	YWHAQ
CSNK1A1	YWHAQ
CDC2	RRM2
CDK1	RRM2
CDK2	RRM2
CSNK2A1	PDIA6
MTOR	MYCN
CSNK2A1	MYCN
CSNK2A2	MYCN
CSNK1A1	RHOB
MAPK1	NCOA1
MAPK3	NCOA1
CAMK2G	ADCY3
PRKACA	KCNK3
RPS6KA3	KCNK3
AURKA	CENPA
AURKB	CENPA
AURKA	MAPRE3
AURKB	MAPRE3
MAPK1	CAD
MAPK3	CAD
CAD	CAD
PRKACA	CAD
EIF2AK2	EIF2AK2
JAK1	EIF2AK2
MAPK1	EIF2AK2
MAPK14	EIF2AK2
RPS6KA3	EIF2AK2
PRKCA	PRKD3
MAPK1	SOS1
MAP4K3	MAP4K3
PRKCA	PRKCE
PRKCE	PRKCE
GSK3B	PRKCE
MAPK11	PRKCE
MAPK14	PRKCE
PDK1	PRKCE
PDPK1	PRKCE
PDPK1	EPAS1
PRKD1	EPAS1
EGFR	CALM2
INSR	CALM2
CASK	NRXN1
MAPKAPK2	RTN4
FYN	RTN4
CHUK	REL
IKBKB	REL
IKBKE	PELI1
IRAK1	PELI1
IRAK4	PELI1
TBK1	PELI1
PRKCA	PLEK
ATM	APLF
CDC2	AAK1
AKT1	MXD1
RPS6KA1	MXD1
RPS6KB1	MXD1
PAK1	PCBP1
FYN	ADD2
PRKCA	ADD2
PRKCZ	ADD2
PRKACA	ADD2
PRKCD	ADD2
CAMK2A	SPR
CAMK2G	SPR
BMPR1B	STAMBP
PLK1	DCTN1
CDC2	DCTN1
MAPK12	HTRA2
AKT1	HTRA2
AKT2	HTRA2
LCK	DOK1
INSR	DOK1
RET	DOK1
IKBKB	DOK1
CSNK1A1	KCNIP3
ADRBK1	KCNIP3
CDK2	NCAPH
CSNK2A1	NCAPH
CDC2	RANBP2
CDC2	RGPD5
PTK2B	NPHP1
SRC	NPHP1
MAPK10	BCL2L11
MAPK8	BCL2L11
MAPK9	BCL2L11
MAPK1	BCL2L11
MAPK3	BCL2L11
AKT1	BCL2L11
CDC2	ANAPC1
PLK1	ANAPC1
CDK1	ANAPC1
MERTK	MERTK
PRKCA	RALB
GSK3A	MKI67IP
GSK3B	MKI67IP
CDC2	MKI67IP
CSNK2A1	ERCC3
TEC	PTPN18
SRC	ARHGEF4
ROCK1	RND3
ATM	RIF1
EGFR	STAM2
PRKACA	KCNJ3
MAPK1	NR4A2
RPS6KA1	NR4A2
CSNK2A1	SSB
PRKACA	GAD1
PRKCE	GAD1
CHEK1	TLK1
PDK1	PDK1
MAPK1	SP3
MAPK3	SP3
PRKCQ	WIPF1
PRKCT	WIPF1
MAPK14	ATF2
MAPK3	ATF2
MAPK8	ATF2
MAPK9	ATF2
PLK3	ATF2
VRK1	ATF2
MAPK1	ATF2
CDK2	ATF2
PRKCA	ATF2
PRKCB	ATF2
ATM	ATF2
CSNK2A1	TFPI
EGFR	STAT1
FGFR3	STAT1
FGFR4	STAT1
JAK1	STAT1
JAK2	STAT1
JAK3	STAT1
KIT	STAT1
LCK	STAT1
SRC	STAT1
TYK2	STAT1
CAMK2G	STAT1
CSNK2A1	STAT1
MAPK14	STAT1
MAPK3	STAT1
PRKCD	STAT1
RPS6KA5	STAT1
MAP2K6	STAT4
MAPK14	STAT4
PRKCA	CFLAR
PRKCB	CFLAR
AKT1	CFLAR
MAPK14	CASP8
CDC2	CASP8
LYN	CASP8
SRC	CASP8
ITK	CD28
LCK	CD28
FYN	CTLA4
JAK2	CTLA4
LCK	CTLA4
TXK	CTLA4
CSNK2A1	EEF1B2
CSNK2A2	EEF1B2
ATM	CREB1
PRKD1	CREB1
CSNK1A1	CREB1
CSNK2A1	CREB1
ATR	CREB1
CAMK4	CREB1
GSK3B	CREB1
MAP3K8	CREB1
MAPKAPK2	CREB1
PRKACA	CREB1
PRKCE	CREB1
RPS6KA1	CREB1
RPS6KA2	CREB1
RPS6KA3	CREB1
RPS6KA4	CREB1
RPS6KA5	CREB1
SGK1	CREB1
TSSK4	CREB1
AKT1	CREB1
CAMKK1	CREB1
DYRK3	CREB1
PRKG1	CREB1
HIPK2	CREB1
AKT1	PIKFYVE
SGK1	PIKFYVE
FYN	MAP2
LYN	MAP2
MARK1	MAP2
PRKACA	MAP2
ERBB4	ERBB4
CDC2	BARD1
CDK2	BARD1
PRKDC	XRCC5
SRC	VIL1
PRKDC	NHEJ1
ATM	NHEJ1
SYK	TUBA4A
PRKCE	SLC4A3
EPHA4	EPHA4
CSNK2A1	PAX3
CSNK2B	IRS1
PLK1	IRS1
ATR	IRS1
IKBKB	IRS1
RPS6KB1	IRS1
MAPK8	IRS1
PRKCD	IRS1
PRKCB	IRS1
PRKCZ	IRS1
CSNK2A1	IRS1
JAK1	IRS1
MAPK3	IRS1
MAPK1	IRS1
AKT1	IRS1
SIK1	IRS1
SIK2	IRS1
IGF1R	IRS1
PRKCG	IRS1
PRKCQ	IRS1
PRKCT	IRS1
RPS6KA1	IRS1
PRKCA	KCNJ13
PRKACA	KCNJ13
PRKCA	DGKD
PRKCE	UGT1A7
CSNK2A1	HES6
CSNK1D	PER2
CSNK1E	PER2
CAMK2D	HDAC4
MAP3K7	HDAC4
MARK2	HDAC4
GSK3B	HDAC4
CAMK4	HDAC4
CAMKK1	HDAC4
PASK	PASK
CSNK2A1	SEPT2
STK25	STK25
CDK2	RAD18
ATM	RAD18
CDC7	RAD18
CAMK1	CAMK1
CAMKK1	CAMK1
CAMKK2	CAMK1
ATM	FANCD2
MRE11A	FANCD2
CHEK1	FANCD2
ATR	FANCD2
CSNK2A1	VHL
CSNK1A1	VHL
GSK3B	VHL
PRKCA	ATP2B2
CAMK2A	HRH1
CAMKA	HRH1
ADRBK1	HRH1
PRKACA	HRH1
PRKCA	HRH1
PRKG1	HRH1
CDK9	PPARG
MAPK1	PPARG
MAPK8	PPARG
MAPK1	RAF1
PRKACA	RAF1
PRKCA	RAF1
RAF1	RAF1
AKT1	RAF1
KSR1	RAF1
MAPK3	RAF1
MAP2K1	RAF1
PAK1	RAF1
PAK3	RAF1
RHEB	RAF1
SRC	RAF1
JAK2	RAF1
PRKAA1	RAF1
MAPK14	ZFYVE20
MAPK12	SH3BP5
MAPK9	SH3BP5
MAPK3	RAB5A
NEK2	SGOL1
MAPK1	THRB
MAPK3	THRB
TGFBR2	TGFBR2
SRC	TGFBR2
SRC	PDCD6IP
WNK1	OXSR1
CSNK2A2	CTNNB1
CHUK	CTNNB1
CSNK2A1	CTNNB1
CSNK2B	CTNNB1
GSK3A	CTNNB1
GSK3B	CTNNB1
MAPK8	CTNNB1
CSNK1A1	CTNNB1
CSNK1D	CTNNB1
CSNK1E	CTNNB1
PRKACA	CTNNB1
CDK6	CTNNB1
PTK6	CTNNB1
ABL1	CTNNB1
SRC	CTNNB1
PRKD1	CTNNB1
FER	CTNNB1
FYN	CTNNB1
CDK5	CTNNB1
AKT1	CTNNB1
AKT2	CTNNB1
EGFR	CTNNB1
ERBB2	CTNNB1
PLK1	CTNNB1
PTK2	CDCP1
SRC	CDCP1
ADRBK2	CCR5
CDC2	CDC25A
CDK1	CDC25A
CHEK1	CDC25A
CSNK1A1	CDC25A
GSK3B	CDC25A
NEK11	CDC25A
PLK3	CDC25A
PIM1	CDC25A
CHEK2	CDC25A
ERBB2	PLXNB1
ATR	ATRIP
CDK2	ATRIP
CSNK2A1	IP6K2
PRKAR2A	PRKAR2A
CDK2	IMPDH2
GUK1	RHOA
PRKACA	RHOA
PRKG1	RHOA
SRC	DAG1
MST1R	MST1R
AKT1	MST1R
PRKCE	GNAI2
ATM	RASSF1
GSK3B	RASSF1
AURKA	RASSF1
AURKB	RASSF1
CDK4	RASSF1
PRKACA	RASSF1
CDK2	PBRM1
LYN	PRKCD
PRKCD	PRKCD
SRC	PRKCD
LCK	PRKCD
PDK1	PRKCD
PDPK1	PRKCD
PRKCZ	PRKCD
SRC	FHIT
MAPK1	MITF
MAPK3	MITF
GSK3A	MITF
GSK3B	MITF
RPS6KA1	MITF
EPHA3	EPHA3
SRC	TFG
LYN	GCET2
SYK	GCET2
CDK2	NR1I2
AKT1	GSK3B
AURKA	GSK3B
MAP4K5	GSK3B
PRKACA	GSK3B
PRKCA	GSK3B
PRKCB	GSK3B
PRKCD	GSK3B
PRKCG	GSK3B
PRKCH	GSK3B
RPS6KA1	GSK3B
RPS6KA3	GSK3B
RPS6KB1	GSK3B
SGK3	GSK3B
MAPK1	GSK3B
MAPK3	GSK3B
GSK3B	GSK3B
MAP2K1	GSK3B
CSNK2A1	HCLS1
FGR	HCLS1
LYN	HCLS1
SYK	HCLS1
PRKCA	CASR
PRKCB	CASR
PRKCG	CASR
PAK1	MYLK
ABL1	MYLK
SRC	MYLK
PAK2	MYLK
CAMK2G	MYLK
GSK3B	MYLK
MAPK1	MYLK
MAPK3	MYLK
PRKACA	MYLK
PAK4	ITGB5
ATM	ZNF148
CDC7	MCM2
CDK7	MCM2
CDK2	MCM2
CSNK2A1	MCM2
ATR	MCM2
AURKA	MCM2
AKT1	GATA2
GRK1	RHO
PRKCA	RHO
CHEK1	NEK11
PIK3CB	PIK3CB
PAK1	FOXL2
CSNK2A1	RNF7
CSNK2B	RNF7
PRKACA	GRK7
PRKCA	GRK7
ABL1	ATR
RAD17	ATR
ATR	ATR
ABL1	PLSCR4
ABL1	PLSCR1
SRC	PLSCR1
PRKCD	PLSCR1
SRC	AGTR1
HIPK2	SIAH2
CSNK2A1	MME
CSNK2B	MME
PRKACA	SI
MST4	PDCD10
STK25	PDCD10
SRC	PRKCI
PRKACA	SLC2A2
PRKCA	PLD1
PRKAA2	PLD1
CSNK2A1	PLD1
PRKCI	ECT2
CDC2	ECT2
CDK1	ECT2
PLK1	ECT2
PAK1	FXR1
CSNK1A1	EIF2B5
GSK3B	EIF2B5
GSK3A	EIF2B5
CSNK2A1	EIF2B5
CSNK2A2	EIF2B5
CDK2	EIF4G1
PAK2	EIF4G1
MAP3K8	EIF4G1
EPHB3	EPHB3
MAPK1	BCL6
MAPK3	BCL6
ABL1	TP63
ATM	TP63
CDK2	TP63
RPS6KB1	TP63
PRKCA	HES1
ATM	PPP1R2
CDK5	PPP1R2
GSK3B	PPP1R2
CSNK2A1	PPP1R2
CSNK2A2	PPP1R2
PRKCA	TFRC
PAK2	PAK2
SRC	PAK2
CDC2	DLG1
CDK2	DLG1
MAPK7	DLG1
CAMK2A	DLG1
CDK2	LRCH3
PAK1	CTBP1
HIPK2	CTBP1
MAPK8	CTBP1
CDC2	SLBP
CSNK2A1	SLBP
AURKA	TACC3
FGFR3	FGFR3
ATM	WHSC1
CDK2	WHSC2
PRKCA	ADD1
PRKCZ	ADD1
PRKACA	ADD1
ROCK1	ADD1
CDK2	ADD1
PRKCD	ADD1
SRC	AFAP1
PRKCA	AFAP1
CDK2	BOD1L
CDC2	NCAPG
MAPK14	PPARGC1A
CDC2	ANAPC4
PLK1	ANAPC4
CDC2	RFC1
CDC2	UGDH
TXK	TXK
FYN	TXK
SRC	TXK
BTK	TEC
ITK	TEC
TEC	TEC
SRC	FIP1L1
PDGFRA	PDGFRA
PDGFRB	PDGFRA
KIT	KIT
PRKCA	KIT
SRC	KIT
KDR	KDR
SRC	KDR
GSK3B	CLOCK
SRC	UGT2B7
CSNK1D	DCK
PRKACA	SLC4A4
CAMK2A	RCHY1
GSK3B	HNRNPD
PRKACA	HNRNPD
CDK2	HNRNPD
ROCK1	ARHGAP24
CDK5	MAPK10
MAP2K4	MAPK10
MAP2K7	MAPK10
CSNK2A1	SPP1
CSNK2A2	SPP1
PRKCA	SPP1
PRKG1	SPP1
GSK3A	PKD2
PRKD2	PKD2
CSNK2A1	PKD2
PIM1	ABCG2
GRK6	SNCA
DYRK1A	SNCA
ADRBK1	SNCA
CAMK2A	SNCA
CSNK1A1	SNCA
CSNK2A1	SNCA
FGR	SNCA
FYN	SNCA
GRK5	SNCA
LYN	SNCA
PLK1	SNCA
PLK2	SNCA
PLK3	SNCA
PTK2B	SNCA
SRC	SNCA
SYK	SNCA
CSNK1D	SNCA
CSNK2A2	SNCA
PDK1	PDHA2
PDK2	PDHA2
PDK3	PDHA2
PDK4	PDHA2
PRKDC	NFKB1
PRKACA	NFKB1
GSK3B	NFKB1
CHUK	NFKB1
IKBKB	NFKB1
MAPK8	AIMP1
CSNK2A1	LEF1
NLK	LEF1
NUAK1	CASP6
CAMK2D	CAMK2D
PRKACA	PDE5A
PRKG1	PDE5A
CSNK2A1	EXOSC9
CDK2	CCNA2
PRKG1	TRPC3
PRKCA	TRPC3
PLK4	PLK4
INSR	GAB1
SRC	GAB1
EGFR	GAB1
MET	GAB1
MAPK1	GAB1
MAPK3	GAB1
CDK8	SMAD1
CDK9	SMAD1
MAPK1	SMAD1
GSK3B	SMAD1
CDK7	SMAD1
ACVR1	SMAD1
BMPR1B	SMAD1
TGFBR1	SMAD1
PRKCA	FBXW7
PRKCI	FBXW7
SGK1	FBXW7
CSNK2A1	FGA
SRC	GLRB
PRKCA	GRIA2
PRKCA	GPM6A
MAPK14	CASP3
PLK1	MLF1IP
CDK5	TPPP
MAPK1	TPPP
PRKACA	TPPP
AKT1	TERT
SRC	TERT
AURKB	NSUN2
MTOR	DAP
PTK2	TRIO
CSNK2A1	SUB1
CSNK2A1	RAD1
CDK2	SKP2
PIM1	SKP2
SGK1	SLC1A3
MAPK1	LIFR
MAPK3	LIFR
BRSK1	PRKAA1
BRSK2	PRKAA1
CAMKK1	PRKAA1
CAMKK2	PRKAA1
PRKAA1	PRKAA1
STK11	PRKAA1
GSK3B	FBXO4
JAK2	GHR
PRKACA	NDUFS4
PRKCD	IL6ST
INSR	PIK3R1
CSNK2A1	PIK3R1
PIK3CA	PIK3R1
SRC	PIK3R1
LCK	PIK3R1
CDC2	CCNB1
MAPK1	CCNB1
PLK1	CCNB1
PLK3	CCNB1
CDC2	CDK7
CDK2	CDK7
NEK6	CDK7
CDK1	CDK7
CDK7	CDK7
ATM	RAD17
ATR	RAD17
PRKCA	OCLN
PRKCB	OCLN
PRKCG	OCLN
SRC	OCLN
PRKCE	OCLN
CSNK2B	OCLN
PRKACA	HMGCR
CSNK1G2	COL4A3BP
PRKD1	COL4A3BP
CSNK2A1	XRCC4
PRKDC	XRCC4
CDK8	CCNH
CSNK2A1	CCNH
CSNK2A2	CCNH
PRKCA	PAM
UHMK1	PAM
FER	FER
PRKACA	PJA2
CAMKK1	CAMK4
CAMK1	CAMK4
CAMKK2	CAMK4
CAMK4	CAMK4
CSNK1E	APC
CDK2	APC
CSNK1A1	APC
CSNK1D	APC
CSNK1G1	APC
GSK3B	APC
PRKACA	APC
PRKACA	KCNN2
PRKCE	TICAM2
GSK3B	SNCAIP
CDC2	LMNB1
CDK1	LMNB1
PRKCB	LMNB1
OXSR1	SLC12A2
STK39	SLC12A2
NEK1	VDAC1
EGFR	PPP2CA
INSR	PPP2CA
LCK	PPP2CA
SRC	PPP2CA
CDC2	CDC23
CDK1	CDC23
PLK1	CDC23
CDC2	CDC25C
CDK1	CDC25C
MAPK8	CDC25C
MAPK9	CDC25C
PLK1	CDC25C
PLK3	CDC25C
BRSK1	CDC25C
CDK2	CDC25C
CHEK1	CDC25C
CHEK2	CDC25C
MAPKAPK2	CDC25C
MARK3	CDC25C
BRSK2	CDC25C
MAPK14	CDC25C
PKN1	CDC25C
CSNK2A1	CDC25C
CSNK2A1	EGR1
TTK	HSPA9
TBK1	TMEM173
CSNK2A1	HDAC3
CDK5	NR3C1
MAPK14	NR3C1
MAPK1	NR3C1
MAPK3	NR3C1
MAPK8	NR3C1
GSK3B	NR3C1
PRKDC	NR3C1
IGF1R	ADRB2
INSR	ADRB2
PRKCD	ADRB2
AKT1	ADRB2
ADRBK1	ADRB2
GRK5	ADRB2
AKT1	PPARGC1B
CSF1R	CSF1R
PDGFRB	PDGFRB
ABL1	PDGFRB
ABL2	PDGFRB
ADRBK1	PDGFRB
CDC2	TCOF1
CDK2	TCOF1
LCK	G3BP1
SRC	G3BP1
CAMK2A	GRIA1
CAMK2G	GRIA1
PRKCA	GRIA1
PRKACA	GRIA1
PRKACA	HAND1
PRKCA	HAND1
CDK2	LARP1
MTOR	LARP1
ITK	HAVCR2
BTK	ITK
ITK	ITK
TEC	ITK
LCK	ITK
PRKCA	ADRA1B
CDK1	PTTG1
PRKCA	GABRG2
PRKCE	GABRG2
AURKA	WWC1
AURKB	WWC1
CDK2	CCDC99
PLK1	NPM1
PLK3	NPM1
CDC2	NPM1
CDK2	NPM1
ATR	NPM1
CDK6	NPM1
CDK1	NPM1
MAPK1	DUSP1
MAPK3	DUSP1
CSNK2A1	NKX2-5
CSNK2A1	STC2
CSNK2A1	CLTB
CSNK2A2	CLTB
GRK5	SNCB
PLK1	SNCB
PLK2	SNCB
PLK3	SNCB
ATM	UIMC1
ATR	UIMC1
FGFR4	FGFR4
BMX	RUFY1
CDK2	HNRNPH1
CDC2	CANX
MAPK3	CANX
MAP2K4	MAPK9
MAP2K7	MAPK9
RET	MAPK9
CSNK2A1	MAPK9
SRC	FLT4
KDR	FLT4
FLT4	FLT4
CDK2	FOXC1
CDC2	SSR1
PRKACA	DSP
PRKACA	TFAP2A
PRKD1	TFAP2A
MAPK1	NUP153
MAPK3	NUP153
CDK2	NUP153
CHEK1	E2F3
CHEK2	E2F3
PAK2	PRL
CDK2	ALDH5A1
CDK1	HIST1H1A
CDK2	HIST1H1A
CDK9	HIST1H1A
AURKA	HIST1H3A
AURKB	HIST1H3A
AURKC	HIST1H3A
GSG2	HIST1H3A
PAK1	HIST1H3A
PBK	HIST1H3A
PIM1	HIST1H3A
PRKCQ	HIST1H3A
ROCK1	HIST1H3A
RPS6KA3	HIST1H3A
RPS6KA5	HIST1H3A
TGM2	HIST1H3A
TLK1	HIST1H3A
VRK1	HIST1H3A
PKN1	HIST1H3A
DAPK3	HIST1H3A
MLTK	HIST1H3A
JAK2	HIST1H3A
PRKCD	HIST1H3A
VRK1	HIST1H3B
DAPK3	HIST1H3B
MST1	HIST1H2BB
STK4	HIST1H2BB
AKT1	HIST1H2BB
MAP3K8	HIST1H2BB
PRKCA	HIST1H2BB
CHEK2	HIST1H1C
CDC2	HIST1H1E
CDK2	HIST1H1E
VRK1	HIST1H3D
DAPK3	HIST1H3D
VRK1	HIST1H3E
DAPK3	HIST1H3E
RPS6KA5	HIST1H2AG
RPS6KA5	HIST1H2AI
VRK1	HIST1H3H
DAPK3	HIST1H3H
RPS6KA5	HIST1H2AK
RPS6KA5	HIST1H2AL
GSK3B	HIST1H1B
VRK1	HIST1H3I
DAPK3	HIST1H3I
VRK1	HIST1H3J
DAPK3	HIST1H3J
RPS6KA5	HIST1H2AM
CDK2	MRPS18B
TTBK1	TUBB
FYN	FLOT1
MAPK1	IER3
MAPK6	IER3
DDR1	DDR1
NEK6	DDR1
PDIK1L	TNF
ATM	BAG6
ICK	BAG6
CSNK2B	CSNK2B
CDC2	CSNK2B
CDK1	CSNK2B
CHEK1	CSNK2B
MAP3K5	DAXX
ATR	DAXX
CSNK2A1	DAXX
CDC2	HMGA1
CDK2	HMGA1
HIPK2	HMGA1
CDK1	HMGA1
CSNK2A1	HMGA1
CSNK2A2	HMGA1
LCK	DEF6
CHEK1	FANCE
ADRBK1	MAPK14
MAP2K3	MAPK14
MAP2K4	MAPK14
MAP2K6	MAPK14
MAP3K5	MAPK14
MAP3K6	MAPK14
RET	MAPK14
FYN	MAPK14
LCK	MAPK14
ZAP70	MAPK14
MAP2K6	MAPK13
STK38	STK38
STK4	STK38
GSK3B	CDKN1A
MAPK1	CDKN1A
MAPK14	CDKN1A
MAPK8	CDKN1A
MAP3K5	CDKN1A
CDK2	CDKN1A
CDK6	CDKN1A
AKT1	CDKN1A
DAPK3	CDKN1A
PIM1	CDKN1A
PRKCA	CDKN1A
DYRK1B	CDKN1A
CAMK2A	GLO1
CDK2	NFYA
NTRK2	FRS3
GSK3B	CCND3
MAPK11	CCND3
MAPK12	CCND3
MAPK13	CCND3
PRKACA	GNMT
CHEK1	PPP2R5D
PRKACA	PPP2R5D
CSNK2A1	SRF
MAPKAPK2	SRF
CAMK2A	SRF
RPS6KA5	SRF
RPS6KA1	SRF
DMPK	SRF
PRKACA	SRF
PRKCA	SRF
PRKG1	SRF
PRKDC	SRF
ATR	POLH
PNCK	HSP90AB1
CSNK2A1	HSP90AB1
SRC	HSP90AB1
CDK2	CDC5L
MAPK3	RUNX2
CDC2	RUNX2
FYN	CLIC5
DAPK1	MCM3
ATM	MCM3
ATR	MCM3
PRKACA	GSTA4
PRKCA	GSTA4
CCRK	ICK
CDK7	ICK
ICK	ICK
GSK3B	GCM1
MAPKAPK2	BAG2
TGFBR1	EEF1A1
PASK	EEF1A1
PRKCD	EEF1A1
TTK	TTK
CHEK2	TTK
MAPK1	TTK
MAPK3	TTK
FGFR1	SYNCRIP
CDK2	AKIRIN2
MAPK1	GABRR1
CSNK2A1	GABRR1
PRKCA	GABRR1
PRKACA	GABRR1
PRKG1	GABRR1
RPS6KB1	BACH2
MAP3K7	MAP3K7
PRKACA	POU3F2
PRKAA1	GRIK2
AKT1	FOXO3
PIM1	FOXO3
SGK1	FOXO3
STK4	FOXO3
MAPK1	FOXO3
MAPK3	FOXO3
CHUK	FOXO3
IKBKB	FOXO3
SRC	WASF1
CDK5	WASF1
CHEK2	REV3L
FYN	FYN
PDGFRB	FYN
PRKACA	FYN
CSK	FYN
CDK2	MARCKS
PRKCA	MARCKS
PKN1	MARCKS
PRKCB	MARCKS
ROCK1	MARCKS
CAMK2A	PLN
PRKACA	PLN
SRC	GJA1
MAPK1	GJA1
MAPK3	GJA1
MAPK7	GJA1
MAPK14	GJA1
CSNK1D	GJA1
PRKCE	GJA1
PRKCA	GJA1
PRKCB	GJA1
PRKCG	GJA1
ENPP3	ENPP3
MAPK7	SGK1
PDK1	SGK1
PDK2	SGK1
PDPK1	SGK1
PRKACA	SGK1
NEK6	SGK1
MTOR	SGK1
CSNK2A1	MYB
MAPK1	MYB
MAPK3	MYB
SRC	BCLAF1
GSK3B	BCLAF1
CDC2	MAP7
AKT1	MAP3K5
AKT2	MAP3K5
PIM1	MAP3K5
JAK1	MAP3K5
JAK2	MAP3K5
MAP3K5	MAP3K5
PDK1	MAP3K5
PDPK1	MAP3K5
JAK1	IFNGR1
PRKCA	GRM1
ILK	PPP1R14C
PRKACA	PPP1R14C
CDK2	MTHFD1L
ATM	ZBTB2
ABL1	ESR1
CDK2	ESR1
GSK3B	ESR1
MAPK1	ESR1
MAPK3	ESR1
MNAT1	ESR1
CDK7	ESR1
CHUK	ESR1
MAPK14	ESR1
RPS6KA1	ESR1
AKT1	ESR1
AKT2	ESR1
CSNK2A1	ESR1
IKBKE	ESR1
RPS6KA3	ESR1
RPS6KB1	ESR1
PRKACA	ESR1
PAK1	ESR1
LCK	ESR1
SRC	ESR1
PLK1	FBXO5
SRC	FBXO5
PRKACA	EZR
EGFR	EZR
LCK	EZR
SRC	EZR
CDK5	EZR
ADRBK1	EZR
AKT2	EZR
LRRK2	EZR
MAP3K8	EZR
MST4	EZR
PRKCA	EZR
PRKCI	EZR
PRKCQ	EZR
ROCK1	EZR
STK10	EZR
CSNK2A1	IGF2R
CSNK1A1	PARK2
CDK5	PARK2
ABL1	PARK2
PRKACA	PDE10A
RPS6KA2	RPS6KA2
PRKCA	ADAP1
PRKCE	ADAP1
CAMK2A	CARD11
MAP4K1	CARD11
PRKCQ	CARD11
CSNK1A1	CARD11
PRKCA	FSCN1
PRKCD	FSCN1
AKT1	RAC1
PRKCA	AHR
CSNK2A1	TWIST1
AKT1	TWIST1
MAPK1	TWIST1
MAPK14	TWIST1
MAPK3	TWIST1
MAPK8	TWIST1
PRKACA	CBX3
FYN	CHN2
SRC	CHN2
LCK	CHN2
PRKCD	CHN2
PRKCA	AQP1
PRKACA	C7orf16
PRKG1	C7orf16
HCK	ELMO1
CDC2	AMPH
CDK1	AMPH
CDK5	AMPH
DYRK1A	AMPH
CSNK2A1	AMPH
AURKA	RALA
BLVRA	BLVRA
INSR	BLVRA
MAPK3	BLVRA
CAMK2B	CAMK2B
CSNK2A1	IGFBP3
SRC	TNS3
PRKCA	EGFR
PRKCD	EGFR
MAPK1	EGFR
MAPK14	EGFR
MAPK3	EGFR
SRC	EGFR
CAMK2A	EGFR
CAMKA	EGFR
EGFR	EGFR
ABL1	EGFR
CDC2	EGFR
CDK1	EGFR
MAPK11	EGFR
ERBB2	EGFR
JAK2	EGFR
CAMK2G	EGFR
PHKG1	PHKG1
MAPK14	BAZ1B
MAPK3	BAZ1B
MAPK9	BAZ1B
PRKACA	CLDN3
PRKCA	CLDN4
EPHA2	CLDN4
LIMK1	LIMK1
MAPK14	LIMK1
MAPKAPK2	LIMK1
CDC42BPA	LIMK1
PAK1	LIMK1
ROCK1	LIMK1
LYN	LAT2
KIT	LAT2
SYK	LAT2
BTK	GTF2I
JAK2	GTF2I
SRC	GTF2I
PRKG1	GTF2I
CDK2	GTF2I
MAPK1	GTF2I
MAPK3	GTF2I
MAPKAPK2	HSPB1
MAPKAPK3	HSPB1
PRKG1	HSPB1
AKT1	HSPB1
PRKACA	HSPB1
PRKD1	HSPB1
RPS6KB2	HSPB1
PKD1	HSPB1
LATS2	YWHAG
PRKACA	PTPN12
PRKCA	PTPN12
PRKACA	ABCB1
PRKCA	ABCB1
PRKACA	AKAP9
CDK7	CDK6
AURKA	ARPC1B
PAK1	ARPC1B
CDK2	MCM7
SRC	TRIP6
MAPK14	ZNHIT1
PRKACA	CUX1
CDK1	CUX1
ATR	CUX1
AKT1	SRPK2
PIK3CG	PIK3CG
PRKACA	PRKAR2B
PRKAR2B	PRKAR2B
MAPK11	HBP1
MAPK14	HBP1
RPS6KA1	PPP1R3A
RPS6KA3	PPP1R3A
CSNK2A1	CAV2
SRC	CAV2
ABL1	CAV1
FYN	CAV1
SRC	CAV1
CSNK2A1	CAV1
CSNK2A2	CAV1
CSNK2A1	CFTR
PRKACA	CFTR
PRKCA	CFTR
PRKG1	CFTR
LMTK2	CFTR
PRKAA1	CFTR
PRKACA	KCND2
CDK1	CALD1
PAK2	CALD1
CDK2	CALD1
MAPK3	CALD1
ADRBK1	CHRM2
BRAF	BRAF
AKT1	BRAF
AKT3	BRAF
SGK1	BRAF
MAPK1	BRAF
MAPK3	BRAF
PRKACA	BRAF
PAK1	BRAF
RHEB	BRAF
PRKCB	TRPV6
PRKCA	TRPV6
PRKCA	TRPV5
PRKDC	CASP2
CSNK2A1	CASP2
AKT1	ZYX
CDK2	ZYX
AKT1	EZH2
CDC2	EZH2
CDK2	EZH2
PRKACA	KCNH2
CDK5	NOS3
PRKACA	NOS3
PRKCA	NOS3
PRKG2	NOS3
AKT1	NOS3
PRKAA1	NOS3
PTK2B	NOS3
CSNK2A1	ACCN3
PRKACA	MYOM2
GSK3B	TNKS
PRKACA	GATA4
AKT1	DLC1
PRKD1	DLC1
HCK	DOK2
LYN	DOK2
SRC	DOK2
PRKACA	EPB49
MAPK1	SORBS3
CDK2	SORBS3
PRKCA	NKX3-1
CSNK2A2	NKX3-1
YES1	DPYSL2
GSK3B	DPYSL2
GSK3A	DPYSL2
CDK5	DPYSL2
DYRK2	DPYSL2
ROCK1	DPYSL2
ROCK2	DPYSL2
PTK2B	PTK2B
SRC	PTK2B
SYK	PTK2B
PTPN11	PTK2B
CCNB1	PBK
CDC2	PBK
CDK1	PBK
PRKDC	WRN
ATM	WRN
ATM	EIF4EBP1
MAPK1	EIF4EBP1
MTOR	EIF4EBP1
RORC	EIF4EBP1
RPS6KA5	EIF4EBP1
AKT1	EIF4EBP1
MAPK14	EIF4EBP1
CDC2	EIF4EBP1
DYRK2	EIF4EBP1
MAP3K8	EIF4EBP1
MAPK3	EIF4EBP1
RHEBL1	EIF4EBP1
CSNK2A1	EIF4EBP1
CSNK2A2	EIF4EBP1
FGFR1	FGFR1
SHB	FGFR1
MAPK14	FGFR1
AURKC	TACC1
CHUK	IKBKB
MAP3K14	IKBKB
MAP3K7	IKBKB
PRKCA	IKBKB
PRKCQ	IKBKB
PRKCZ	IKBKB
SGK1	IKBKB
IKBKB	IKBKB
SRC	IKBKB
PLK1	IKBKB
CDK2	MCM4
CDK1	MCM4
CHEK1	MCM4
LYN	LYN
MATK	LYN
CSK	LYN
PDK1	SGK3
PDPK1	SGK3
PRKACA	ARFGEF1
CSNK2B	TERF1
ATM	TERF1
AKT1	TERF1
CDC2	TERF1
PLK1	TERF1
EGFR	PKIA
INSR	FABP4
RIPK2	RIPK2
ATM	NBN
ATR	NBN
PRKCZ	GEM
SRC	SDC2
PRKCA	SDC2
PRKCB	SDC2
PRKCG	SDC2
AKT1	YWHAZ
MAPKAPK2	YWHAZ
PRKACA	YWHAZ
PRKCD	YWHAZ
STK25	YWHAZ
MAPK8	YWHAZ
BCR	YWHAZ
CSNK1A1	YWHAZ
PRKAA2	HAS2
CDK2	ZHX1
RAF1	MYC
CDK5	MYC
CSNK2A1	MYC
CSNK2A2	MYC
GSK3A	MYC
GSK3B	MYC
MAPK1	MYC
MAPK10	MYC
MAPK8	MYC
MAPK9	MYC
MTOR	MYC
PRKACA	KCNK9
MAPKAPK2	EIF2C2
EGFR	PTK2
MET	PTK2
PDGFRB	PTK2
FGR	PTK2
PTK2	PTK2
SRC	PTK2
CRK	PTK2
PTK2B	PTK2
INSR	PTK2
RET	PTK2
ROCK1	PTK2
CDC2	EEF1D
CDK1	EEF1D
CSK	MAPK15
MAPK15	MAPK15
MTOR	MAF1
MAPKAPK2	HSF1
CSNK2A1	HSF1
CSNK2A2	HSF1
PLK1	HSF1
CAMK2A	HSF1
CAMKA	HSF1
GSK3A	HSF1
GSK3B	HSF1
MAPK3	HSF1
PRKACA	HSF1
MAPK8	HSF1
JAK2	JAK2
ABL1	JAK2
CDC7	PSIP1
ROCK2	SH3GL2
PAK2	RPS6
PRKCD	RPS6
RPS6KA1	RPS6
RPS6KA3	RPS6
RPS6KB1	RPS6
ATR	CDKN2A
IKBKB	CDKN2A
TEK	TEK
PRKCA	ACO1
CSNK2A1	DDX58
PLK1	TOPORS
PRKCG	APTX
CSNK2A1	UBE2R2
CSNK2A2	UBE2R2
ATM	VCP
AKT1	VCP
ATR	VCP
PRKDC	VCP
CDC2	FANCG
CDK1	FANCG
TESK1	TESK1
PIK3CG	TPM2
MELK	MELK
STK11	MELK
CDK2	FAM122A
SYK	PIP5K1B
TRPM7	ANXA1
ABL1	ANXA1
EGFR	ANXA1
PRKCA	ANXA1
PRKCB	ANXA1
SRC	ANXA1
PRKCI	ANXA1
PRKACA	ANXA1
TRPM6	TRPM6
CSNK2A1	TLE1
SRC	HNRNPK
CDC2	HNRNPK
CDK2	HNRNPK
MAPK8	HNRNPK
MAPK10	HNRNPK
MAPK3	HNRNPK
PRKCD	HNRNPK
NTRK2	NTRK2
EGFR	SHC3
NTRK1	SHC3
NTRK2	SHC3
SRC	SHC3
LYN	SYK
SYK	SYK
PRKCA	HABP4
PRKCB	HABP4
PRKCD	HABP4
PRKCG	HABP4
PRKCQ	HABP4
PRKCZ	HABP4
RPS6KB1	NCBP1
ATM	XPA
ATR	XPA
PRKDC	XPA
CSNK2A1	ANP32B
TGFBR2	TGFBR1
RPS6KA1	NR4A3
PRKACA	ABCA1
CSNK2A1	ABCA1
MAPK3	TAL2
MAP3K7	PTPN3
PRKD1	TLR4
CSK	GSN
SRC	GSN
RIPK1	DAB2IP
CSNK2A1	PDCL
NEK9	NEK6
CDK7	NR5A1
MAPK1	NR5A1
HSPA5	HSPA5
CDK2	RPL12
PRKCA	STXBP1
PRKCB	STXBP1
PRKCG	STXBP1
CDK9	CDK9
ACVRL1	ENG
TGFBR2	ENG
TGFBR1	ENG
SRC	DNM1
CDK5	DNM1
PRKCA	DNM1
DYRK1A	DNM1
CDK1	GOLGA2
CDC2	ODF2
SRC	SPTAN1
LCK	SPTAN1
PKN3	PKN3
MAPK1	NUP214
MAPK3	NUP214
CDC2	TSC1
CDK1	TSC1
EGFR	VAV2
LCK	VAV2
CSNK2A1	CARD9
PRKCA	EDF1
PRKCZ	TRAF2
SRC	GRIN1
NEK6	GRIN1
SRC	NOXA1
PRKACA	NOXA1
PRKCA	NOXA1
MAPK14	NOXA1
MAPK1	NOXA1
MAPK3	NOXA1
SYK	IL15RA
PRKCA	IL2RA
AKT1	PFKFB3
PRKAA1	PFKFB3
PRKACA	PFKFB3
PRKCA	PFKFB3
LCK	PRKCQ
PRKCQ	PRKCQ
PRKCT	PRKCQ
PRKACA	GATA3
CAMKK1	CAMK1D
ATM	DCLRE1C
PRKDC	DCLRE1C
ATR	DCLRE1C
PRKCA	VIM
PRKACA	VIM
PAK2	VIM
AKT1	VIM
MAPKAPK2	VIM
CDC2	VIM
CDK2	VIM
CDK5	VIM
PAK1	VIM
CDK1	VIM
ROCK1	VIM
AURKB	VIM
CAMK2A	VIM
CAMK2D	VIM
CAMKA	VIM
PLK1	VIM
MOS	VIM
PRKACA	CACNB2
CAMK2D	CACNB2
CSNK2A1	PIP4K2A
PRKD1	PIP4K2A
MAPK1	ABI1
MAPK3	ABI1
ABL1	ABI1
AKT1	MAP3K8
CAMK2A	ITGB1
PRKCA	ITGB1
PRKCE	ITGB1
AURKA	PARD3
AURKB	PARD3
CSNK2A1	CREM
CSNK2A2	CREM
CSNK1A1	CREM
GSK3A	CREM
GSK3B	CREM
CAMK2D	CREM
CAMK2G	CREM
CDK1	CREM
PRKACA	CREM
PRKCA	CREM
RET	RET
PRKACA	RET
SRC	RET
CAMK2A	ALOX5
CAMKA	ALOX5
MAPKAPK2	ALOX5
PRKACA	ALOX5
MAPK1	ALOX5
MAP2K4	MAPK8
MAP2K7	MAPK8
MAP3K5	MAPK8
MAP3K6	MAPK8
RET	MAPK8
ABL1	ERCC6
PRKCA	CHAT
PRKCB	CHAT
PRKCG	CHAT
PRKCD	CHAT
PRKCE	CHAT
PRKCZ	CHAT
CAMK2A	CHAT
CAMK2G	CHAT
PRKCA	PRKG1
PRKG1	PRKG1
CDK2	TFAM
CDK2	CCDC6
MAPK3	CCDC6
MYT1	CDK1
PKMYT1	CDK1
LYN	CDK1
WEE1	CDK1
CDK1	CDK1
CSNK2A1	CDK1
CDK7	CDK1
MAPK8	SIRT1
CDC2	SIRT1
CSNK2A1	SIRT1
CAMK2G	CAMK2G
PRKCA	PLAU
SRC	VCL
PRKCA	VCL
PRKCA	KCNMA1
GRK5	SNCG
CDC2	KIF20B
CDK1	KIF20B
PRKAA1	PPP1R3C
CDC2	KIF11
CDK1	KIF11
CSNK2A1	HHEX
CDC2	CEP55
CDK1	CEP55
MAPK1	CEP55
PLK1	CEP55
SYK	BLNK
CDK2	ARHGAP19
GSK3B	FRAT1
PRKACA	FRAT1
PRKCA	FRAT1
PAK1	PGAM1
AKT1	CHUK
AKT2	CHUK
MAP3K14	CHUK
PRKCQ	CHUK
CDK2	POLL
CDC2	NOLC1
PRKACA	NOLC1
PRKAA1	GBF1
GSK3B	SUFU
PRKACA	SUFU
PRKACA	CYP17A1
CDK7	PCGF6
CSNK2A1	COL17A1
CDK2	ADD3
PRKCA	ADD3
MAPK1	DUSP5
MAPK3	DUSP5
AKT1	PDCD4
RPS6KB1	PDCD4
PRKCD	ADRA2A
ADRBK1	ADRA2A
CSNK2A1	TCF7L2
CSNK2A2	TCF7L2
TNIK	TCF7L2
NLK	TCF7L2
PRKACA	ADRB1
CSNK1A1	SLC18A2
CSNK2A1	SLC18A2
CSNK2A2	SLC18A2
MARK2	RAB11FIP2
GRK5	GRK5
MTOR	BAG3
FGFR2	FGFR2
BUB1	BUB3
CDK2	MKI67
CDC2	MKI67
IKBKE	IRF7
TBK1	IRF7
ADRBK1	RPLP2
CAMK2A	TH
CAMK2G	TH
CAMKA	TH
MAPKAPK2	TH
MAPKAPK5	TH
PRKACA	TH
RPS6KA5	TH
MAPK1	TH
MAPK3	TH
RPS6KA3	TH
CDC2	NUP98
CDK2	NUP98
NEK6	NUP98
CDC2	STIM1
AKT1	ARFIP2
PAK1	ILK
ILK	ILK
CDC2	TPP1
CDK11B	EIF3F
CDK19	EIF3F
PLK1	WEE1
CDC2	WEE1
CSNK2A1	WEE1
CDK1	WEE1
WEE1	WEE1
AKT1	WEE1
BRSK1	WEE1
BRSK2	WEE1
PRKACA	PDE3B
AKT1	PDE3B
CDC2	PIK3C2A
CDK1	PIK3C2A
CDK1	MYOD1
PRKCA	MYOD1
CDK2	MYOD1
PRKACA	TPH1
CDC2	LDHA
PRKACA	WT1
[truncated: 2,823 more rows]
